# Supplementary material for: Influence of Planting Density on Sweet Potato Storage Root Formation by Regulating Carbohydrate and Lignin Metabolism
Source: Plants (Basel). 2023 May 19;12(10):2039. doi: 10.3390/plants12102039 (PMC10221243; doi:10.3390/plants12102039)
Supplement: Supplementary file 1 [file plants-12-02039-s001.zip]

Archive with 1 entries (1 files):
- plants-2268713-supplementary.pdf
